# Supplementary material for: Survival trends of gastrointestinal stromal tumor in real-world settings: a population-based retrospective study
Source: Pathol Oncol Res. 2025 Mar 4;31:1611896. doi: 10.3389/pore.2025.1611896 (PMC11913614; doi:10.3389/pore.2025.1611896)
Supplement: Supplementary file 1 [file Presentation1.zip]

Archive with 9 entries (8 files):
- Supplementary Material/
- Supplementary Material/figure S2.tiff
- __MACOSX/Supplementary Material/._figure S2.tiff
- Supplementary Material/table S1.docx
- __MACOSX/Supplementary Material/._table S1.docx
- Supplementary Material/Figure S3.tif
- __MACOSX/Supplementary Material/._Figure S3.tif
- Supplementary Material/Figure S1.tif
- __MACOSX/Supplementary Material/._Figure S1.tif
